# Supplementary material for: On a new species of Micrambe from Africa (Coleoptera, Cryptophagidae)
Source: Zookeys. 2018 Mar 4;(748):47–56. doi: 10.3897/zookeys.748.23856 (PMC5904456; doi:10.3897/zookeys.748.23856)
Supplement: XML Treatment for Micrambe camerunensis [file zookeys.748.23856-treatment1.xml]

<!DOCTYPE tp:taxon-treatment
  PUBLIC "-//TaxonX//DTD Taxonomic Treatment Publishing DTD v0 20100105//EN" "tax-treatment-NSO.dtd">
<tp:taxon-treatment xmlns:tp="http://www.plazi.org/taxpub"><tp:treatment-meta><kwd-group><label>Taxon classification</label><kwd><named-content xmlns:xlink="http://www.w3.org/1999/xlink" content-type="kingdom">Animalia</named-content></kwd><kwd><named-content xmlns:xlink="http://www.w3.org/1999/xlink" content-type="order">Coleoptera</named-content></kwd><kwd><named-content xmlns:xlink="http://www.w3.org/1999/xlink" content-type="family">Cryptophagidae</named-content></kwd></kwd-group><mixed-citation publication-type="journal"><person-group><name><surname>Otero</surname><given-names>José Carlos</given-names></name><name><surname>Pereira</surname><given-names>José Manuel</given-names></name></person-group><article-title>On a new species of <italic><tp:taxon-name><tp:taxon-name-part taxon-name-part-type="genus" reg="Micrambe">Micrambe</tp:taxon-name-part></tp:taxon-name></italic> from Africa (<tp:taxon-name><tp:taxon-name-part taxon-name-part-type="order">Coleoptera</tp:taxon-name-part></tp:taxon-name>, <tp:taxon-name><tp:taxon-name-part taxon-name-part-type="family">Cryptophagidae</tp:taxon-name-part></tp:taxon-name>)</article-title><source>Zookeys</source><day>4</day><month>3</month><year>2018</year><volume>2018</volume><issue>748</issue><fpage>47</fpage><lpage>56</lpage><pub-id pub-id-type="doi">10.3897/zookeys.748.23856</pub-id></mixed-citation></tp:treatment-meta><tp:nomenclature><tp:taxon-name>
            <tp:taxon-name-part taxon-name-part-type="genus" reg="Micrambe">Micrambe</tp:taxon-name-part>
            <tp:taxon-name-part taxon-name-part-type="species" reg="camerunensis">camerunensis</tp:taxon-name-part>
            <object-id xmlns:xlink="http://www.w3.org/1999/xlink" content-type="zoobank" xlink:type="simple">http://zoobank.org/AC2B8A96-51A9-4AEF-8410-C4E739202EF6</object-id>
          </tp:taxon-name><tp:taxon-status xmlns:xlink="http://www.w3.org/1999/xlink" xlink:type="simple">sp. n.</tp:taxon-status><xref ref-type="fig" rid="F1">Figures 1–5</xref></tp:nomenclature><tp:treatment-sec sec-type="material" id="SECID0EAGAC"><title>Material examined.</title><p>“Holotype m*. <bold>CAMEROON</bold>. Mt Cameroon, Ist. Plateau, 12.I.1932 /10.000–12.000 ft (Leg. M. Steele)/B.M. 1934-240 (placed in <named-content xmlns:xlink="http://www.w3.org/1999/xlink" content-type="dwc:institutional_code" xlink:type="simple">BMNH</named-content>)”//“Paratype, 5 m*m* and 3 f*f*, same locality, date and legtor as Holotype”// “1 f*, Mt Cameroon, Highest Point/13,360 ft (leg. M. Steele), B.M. 1934-240”//”1 f*, Mt Cameroon, Mann’s Quelle/7,400 ft, 3.II.1932 (leg. M. Steele), B.M. 1934-240”.</p></tp:treatment-sec><tp:treatment-sec sec-type="diagnosis" id="SECID0ENGAC"><title>Diagnosis.</title><p>Morphologically, <italic><tp:taxon-name><tp:taxon-name-part taxon-name-part-type="genus" reg="Micrambe">Micrambe</tp:taxon-name-part> <tp:taxon-name-part taxon-name-part-type="species" reg="camerunensis">camerunensis</tp:taxon-name-part></tp:taxon-name></italic> is very similar to other <italic><tp:taxon-name><tp:taxon-name-part taxon-name-part-type="genus" reg="Micrambe">Micrambe</tp:taxon-name-part></tp:taxon-name></italic> in many external features, but can be distinguished by the configuration of the male genital apparatus.</p></tp:treatment-sec><tp:treatment-sec sec-type="description" id="SECID0EFHAC"><title>Description.</title><p>Length: 1.7–1.9 mm. Body oval, elongated and convex. Reddish grey-brown; appendages and first antennal articles yellowish grey-brown. Pubescence simple, short (<abbrev xmlns:xlink="http://www.w3.org/1999/xlink" xlink:title="length" id="ABBRID0ELHAC" xlink:type="simple">L</abbrev>= 0.025–0.040 mm) and flattened. Metathoracic wings absent.</p><p>Transverse <italic>head</italic> (<abbrev xmlns:xlink="http://www.w3.org/1999/xlink" xlink:title="width/length ratio" id="ABBRID0ETHAC" xlink:type="simple">WL</abbrev> = 1.9–2.1). Punctation well -marked and dense; distance between punctures shorter than their diameter (<abbrev xmlns:xlink="http://www.w3.org/1999/xlink" xlink:title="diameter" id="ABBRID0EXHAC" xlink:type="simple">Ø</abbrev> = 0.014–0.016 mm). Normal eyes (<abbrev xmlns:xlink="http://www.w3.org/1999/xlink" xlink:title="length" id="ABBRID0E2HAC" xlink:type="simple">L</abbrev> = 0.127 mm), hemispherical or sub-hemispherical and protruding (<abbrev xmlns:xlink="http://www.w3.org/1999/xlink" xlink:title="eccentricity of the eyes" id="ABBRID0E6HAC" xlink:type="simple">E</abbrev> = 1.1–1.2). Eye facets smaller (<abbrev xmlns:xlink="http://www.w3.org/1999/xlink" xlink:title="diameter" id="ABBRID0EDIAC" xlink:type="simple">Ø</abbrev> = 0.012 mm) than head punctures. Short antennae (Fig. <xref ref-type="fig" rid="F1">2</xref>) (<abbrev xmlns:xlink="http://www.w3.org/1999/xlink" xlink:title="length" id="ABBRID0ELIAC" xlink:type="simple">L</abbrev> = 0.580 mm), not surpassing the base of the pronotum. 1<sup>st</sup> antennomere spherical; 2<sup>nd</sup> and 3<sup>rd</sup> as long as 1<sup>st</sup> but narrower; 4<sup>th</sup> and 6<sup>th</sup> 1.8 times shorter than 3<sup>rd</sup>; 5<sup>th</sup> 1.3 times longer than 4<sup>th</sup>; 7<sup>th</sup> sub-squared and 1.1 times as long as 6<sup>th</sup>; 8<sup>th</sup> transverse and as long as 7<sup>th</sup>; 9<sup>th</sup> and 10<sup>th</sup> equally long and strongly transverse; 11<sup>th</sup> elongated.</p><p>
            <italic>Pronotum</italic> (Figs <xref ref-type="fig" rid="F1">1</xref>, <xref ref-type="fig" rid="F1">3</xref>) slightly transverse (<abbrev xmlns:xlink="http://www.w3.org/1999/xlink" xlink:title="width/length ratio" id="ABBRID0E2JAC" xlink:type="simple">WL</abbrev> = 1.5). Callosity oval, elongated, large (1/4 times as long as side); not surpassing the lateral margin of the pronotum. Callosity margin strong. Callosity side not visible from above. Gland pore present but not visible. Callosity not angled rearwards but forming a 38.33°–39° angle with the body axis. Lateral margins parallel from the callosity to the basal quarter and converging from there to the base. Posterior angles obtuse. Basal groove reduced. Basal foveae not visible. Punctation well -marked and dense; distance between punctures shorter than their diameter (<abbrev xmlns:xlink="http://www.w3.org/1999/xlink" xlink:title="diameter" id="ABBRID0E6JAC" xlink:type="simple">Ø</abbrev> = 0.016–0.018 mm).</p><p>
            <italic>Elytra</italic> three times as long and 1.2 times as wide as pronotum. Punctation more dispersed than on pronotum; distance between punctures greater than their diameter (<abbrev xmlns:xlink="http://www.w3.org/1999/xlink" xlink:title="diameter" id="ABBRID0EHKAC" xlink:type="simple">Ø</abbrev> = 0.016–0.018 mm).</p><p>
            <italic>Mesosternum</italic> with a narrow medial area, strongly concave, with sides slightly lifted, curved and converging towards a weakly emarginate apex.</p><p>
            <italic>Tarsal formula</italic> 5-5-5 in males and 5-5-5 in females.</p><p>
            <italic>Aedeagus</italic> (Fig. <xref ref-type="fig" rid="F1">4</xref>) apically expanded and narrowed in anterior third. Ventrally, lateral margins showing strong protuberances in basal third. Endophallic orifice visible in the basal third of the aedeagus. Preputial sac comprising two membranous lobes. Endophallic armature made up of small spines. Long and narrow parameres (Fig. <xref ref-type="fig" rid="F1">5</xref>). Scarce pores with or without setae. Two apical setae as long as paramere.</p><fig id="F1" position="float" orientation="portrait"><label>Figures 1–5.</label><caption><p>
                <italic><tp:taxon-name><tp:taxon-name-part taxon-name-part-type="genus" reg="Micrambe">Micrambe</tp:taxon-name-part> <tp:taxon-name-part taxon-name-part-type="species" reg="camerunensis">camerunensis</tp:taxon-name-part></tp:taxon-name></italic>: <bold>1</bold> General view <bold>2</bold> antenna <bold>3</bold> pronotum <bold>4</bold> aedeagus <bold>5</bold> paramere.</p></caption><graphic xmlns:xlink="http://www.w3.org/1999/xlink" xlink:href="zookeys-748-047-g001.jpg" position="float" orientation="portrait" xlink:type="simple" id="oo_194866.jpg"/></fig></tp:treatment-sec><tp:treatment-sec sec-type="biology" id="SECID0EBMAC"><title>Biology.</title><p>On moss.</p></tp:treatment-sec><tp:treatment-sec sec-type="etymology" id="SECID0EGMAC"><title>Etymology.</title><p>Derived from Cameroon, where the type locality of this new species is found.</p></tp:treatment-sec></tp:taxon-treatment>
